# Supplementary material for: Acute oral toxicity evaluation of extracts of Hydrocotyle sibthorpioides in wister albino rats as per OECD 425 TG
Source: Toxicol Rep. 2019 Apr 4;6:321–8. doi: 10.1016/j.toxrep.2019.04.001 (PMC6460325; doi:10.1016/j.toxrep.2019.04.001)
Supplement: Supplementary file 1 [file mmc1.zip]

Archive with 11 entries (8 files):
- untitled folder/
- untitled folder/coi_disclosure Divya.pdf
- __MACOSX/
- __MACOSX/untitled folder/
- __MACOSX/untitled folder/._coi_disclosure Divya.pdf
- untitled folder/coi_disclosureGeetha.pdf
- __MACOSX/untitled folder/._coi_disclosureGeetha.pdf
- untitled folder/coi_disclosureIswar.pdf
- __MACOSX/untitled folder/._coi_disclosureIswar.pdf
- untitled folder/coi_disclosuresivkami.pdf
- __MACOSX/untitled folder/._coi_disclosuresivkami.pdf
